# Supplementary material for: Sequence variants identification at the KCNQ1OT1:TSS differentially Methylated region in isolated omphalocele cases
Source: BMC Med Genet. 2017 Oct 18;18:115. doi: 10.1186/s12881-017-0470-z (PMC5648441; doi:10.1186/s12881-017-0470-z)
Supplement: Supplementary file 1 — Clinical data of pregnancies and exposition to known environmental risk factors. (XLS 23 kb) [file 12881_2017_470_MOESM1_ESM.xls]

## Sheet: Foglio1
Case Nr	Drugs during pregnancy	Smoke during pregnancy	maternal ethnicity	maternal obesity	maternal multivitamin supplementation	maternal glycemic control	maternal febrile Illness
1	N	N	caucasic (slavic)	nd	Y	nd	N
2	N	N	nd*	nd*	Y	nd	N
3	N	N	caucasic	N	Y	nd	N
4	N	N	caucasic	N	Y	nd	N
5	hypotensive drugs	N	caucasic	N	Y	nd	N
6	progesterone for threatened abortion	N	caucasic	N	Y	nd	N
7	nimesulide	N	caucasic	nd	Y	gestational diabetes (diet-therapy)	N
8	nd	N	caucasic	nd	Y	nd	N
9	N	N	caucasic	nd	Y	nd	N
10	nd	N	caucasic	nd	Y	nd	N
11	N	N	caucasic	nd	Y	nd	N
12	N	N	caucasic	nd	Y	nd	N
13	N	N	caucasic	nd	Y	nd	N
14	N	N	caucasic	nd	Y	nd	N
15	N	N	caucasic	nd	Y	nd	N
16	N	N	north-african	nd	Y	nd	nd
17	N	N	caucasic	nd	Y	nd	N
18	N	N	north-african	nd	Y	nd	nd
19	N	N	asiatic	N	Y	nd	N
20	ursodesoxycholic acid	N	caucasic	nd	Y	nd	N
21	nd	N	caucasic	nd	Y	nd	N
* pregnancy from egg donation; nd: not done
N = no; Y = yes
