# Supplementary material for: Sequence variants identification at the KCNQ1OT1:TSS differentially Methylated region in isolated omphalocele cases
Source: BMC Med Genet. 2017 Oct 18;18:115. doi: 10.1186/s12881-017-0470-z (PMC5648441; doi:10.1186/s12881-017-0470-z)
Supplement: Supplementary file 2 — A and B: Array CGH results indicating copy number variants and their pathogenic significance. (ZIP 30 kb) [file 12881_2017_470_MOESM2_ESM.zip]

Archive with 2 entries (2 files):
- Additional file 2BR3.xls
- Additional file 2AR3.xls
