# Supplementary material for: Sequence variants identification at the KCNQ1OT1:TSS differentially Methylated region in isolated omphalocele cases
Source: BMC Med Genet. 2017 Oct 18;18:115. doi: 10.1186/s12881-017-0470-z (PMC5648441; doi:10.1186/s12881-017-0470-z)
Supplement: Supplementary file 2 — A and B: Array CGH results indicating copy number variants and their pathogenic significance. (ZIP 30 kb) [file 12881_2017_470_MOESM2_ESM.zip › Additional file 2BR3.xls]

## Sheet: Foglio1
Case nr	Chr Name	Cytobands	Start (hg19)	Stop (hg19)	Log ratio value	Genes	Variant Size (bp)	Variant significance	Variant call type	Origin
1	chr3	p21.31	46804379	46848728	-4	/	44349	polymorphism	deletion	Not tested
	chr4	q31.23	150095219	150199420	-1	/	104201	no known pathogenicity	copy number loss	Not tested
	chr5	q14.1	78317135	78508229	1	DMGDH, BHMT, BHMT2	191094	no known pathogenicity	copy number gain	Not tested
	chr8	q21.3	87175213	87300640	0.58	SLC7A13	125427	no known pathogenicity	copy number gain	Not tested
	chr12	q14.2	64055929	64078229	-1	DPY19L2	22300	polymorphism	copy number loss	Not tested
	chr22	q13.2	42896699	42945064	0.58	SERHL, RRP7A	48365	polymorphism	copy number gain	Not tested
2	chr10	q11.22	46976157	47702587	0.58	ANXA8, PPYR1, ANTXRL, GPRIN2	726430	polymorphism	copy number gain	Not tested
	chr16	p11.2	34493206	34702366	0.58	/	209160	polymorphism	copy number gain	Not tested
	chr17	q12	34437475	34475514	1	/	38039	polymorphism	copy number gain	Not tested
3	chr6	p11.2	57540062	58055076	0.58	/	515014	no known pathogenicity	copy number gain	Not tested
	chr6	q11.1	61982931	62917272	0.58	MTRNR2L9, KHDRBS2	934341	no known pathogenicity	copy number gain	Not tested
	chr11	p15.4	7817491	7826827	-1	OR5P2	9336	polymorphism	copy number loss	Not tested
	chr16	p11.2	34493206	34702366	0.58	/	209160	polymorphism	copy number gain	Not tested
	chr22	q11.23	24347959	24390254	0.58	GSTT1, GSTTP2	42295	polymorphism	copy number gain	Not tested
4	chr1	q31.3	196756231	196799302	-4	CFHR1, CFHR3	43071	polymorphism	deletion	Not tested
	chr2	q13	110862477	110980401	-1	NPHP1, MALL	117924	polymorphism	copy number loss	Not tested
	chr4	q13.2	69392545	69462438	-4	UGT2B17, UGT2B15	69893	polymorphism	deletion	Not tested
	chr7	q31.1	111056869	111194656	-1	IMMP2L	137787	polymorphism	copy number loss	Not tested
	chr12	p13.31	8003414	8118036	0.58	SLC2A3, SLC2A14	114622	polymorphism	copy number gain	Not tested
	chr20	p12.1	14799098	14824431	-1	MACROD2	25333	polymorphism	copy number loss	Not tested
5	chr7	p14.1	38296176	38352444	-1	TARP	56268	polymorphism	copy number loss	Not tested
	chr22	q11.23	25664618	25923221	1	IGLL3, LRP5L	258603	polymorphism	copy number gain	Not tested
6	chr1	p21.1	104107530	104211056	0.58	ACTG1P4, AMY2A, AMY2B, AMY1A, AMY1B, AMY1C	103526	polymorphism	copy number gain	Not tested
	chr4	q13.2	69392545	69462438	-4	UGT2B17, UGT2B15	69893	polymorphism	deletion	Not tested
	chr11	q11	55377910	55450788	-4	OR4P4, OR4S2, OR4C6	72878	polymorphism	deletion	Not tested
	chr15	q14	34735949	34806953	-1	/	71004	polymorphism	copy number loss	Not tested
	chr15	q15.3	43888927	43933733	-1	CKMT1B, STRC, CATSPER2	44806	no known pathogenicity	copy number loss	Not tested
7	chr1	q21.1	145632334	145833054	-1	PDZK1, GPR89A	200720	no known pathogenicity	copy number loss	Not tested
	chr4	q13.2	69392545	69462438	-4	UGT2B17, UGT2B15	69893	polymorphism	deletion	Not tested
	chr7	p14.1	38296176	38352444	-1	TARP	56268	polymorphism	copy number loss	Not tested
	chr7	q34	142825843	142890668	-1	PIP, TAS2R39	64825	polymorphism	copy number loss	Not tested
	chr8	q24.21	130857383	131127823	0.58	ASAP1	270440	no known pathogenicity	copy number gain	Not tested
	chr11	p15.4	7817491	7826827	-1	OR5P2	9336	polymorphism	copy number loss	Not tested
	chr15	q14	34735949	34806953	-1	/	71004	polymorphism	copy number loss	Not tested
	chr17	q21.31	44221743	44345038	-1	KIAA1267	123295	polymorphism	copy number loss	Not tested
8	chr1	p36.22	9332851	9389984	0.58	SPSB1	57133	polymorphism	copy number gain	Not tested
	chr1	q21.3	152556449	152586281	-1	LCE3C	29832	polymorphism	copy number loss	Not tested
	chr5	p15.33	723194	777000	1	/	53806	polymorphism	copy number gain	Not tested
9	no CNV
10	chr1	q21.3	152556449	152586281	-1	LCE3C	29832	polymorphism	copy number loss	Not tested
	chr2	q13	110833640	111044815	0.58	NPHP1, MALL	211175	no known pathogenicity	copy number gain	Not tested
	chr6	p25.3	266079	378956	-1	DUSP22	112877	polymorphism	copy number loss	Not tested
	chr7	p14.1	38296176	38352444	-1	TARP	56268	polymorphism	copy number loss	Not tested
11	chr1	q21.3	152556449	152586281	-1	LCE3C	29832	polymorphism	copy number loss	Not tested
	chr8	p23.2	2349876	2466586	-1	/	116710	polymorphism	copy number loss	Not tested
	chr12	p13.31	8003414	8118036	0.58	SLC2A3, SLC2A14	114622	polymorphism	copy number gain	Not tested
	chr22	q11.23	25664618	25923221	0.58	IGLL3, LRP5L	258603	polymorphism	copy number gain	Not tested
12	chr2	p21	44032336	44101586	0.58	DYNC2LI1, ABCG5, ABCG8	69250	no known pathogenicity	copy number gain	Not tested
	chr7	q35	144288503	144320332	-1	TPK1	31829	no known pathogenicity	copy number loss	Not tested
	chr17	q21.31	44171888	44345038	0.58	KIAA1267	173150	polymorphism	copy number gain	Not tested
	chr19	p12	20591370	20701620	-1	ZNF826	110250	no known pathogenicity	copy number loss	Not tested
13	chr1	q21.3	152556449	152586281	-1	LCE3C	29832	polymorphism	copy number loss	Not tested
	chr1	q31.3	196756231	196799302	-4	CFHR1, CFHR3	43071	polymorphism	deletion	Not tested
	chr5	p15.33	723194	777000	1	/	53806	polymorphism	copy number gain	Not tested
	chr6	q14.1	78979172	79023328	-1	/	44156	polymorphism	copy number loss	Not tested
14	chr1	p31.1	72768855	72795480	-4	/	26625	polymorphism	deletion	Not tested
	chr1	p21.1	104107530	104211056	0.58	ACTG1P4, AMY2A, AMY2B, AMY1A, AMY1B, AMY1C	103526	polymorphism	copy number gain	Not tested
	chr1	q44	248738898	248785562	-1	OR2T10	46664	polymorphism	copy number loss	Not tested
	chr2	q11.2	97764880	98021592	-1	ANKRD36, FAHD2B	256712	polymorphism	copy number loss	Not tested
	chr6	q14.1	78979172	79023328	-1	/	44156	polymorphism	copy number loss	Not tested
	chr8	p23.3	2113991	2178340	-1	/	64349	polymorphism	copy number loss	Not tested
	chr8	p23.2	2320877	2575968	0.58	/	255091	polymorphism	copy number gain	Not tested
	chr16	p11.2	33462958	33625989	-1	/	163031	polymorphism	copy number loss	Not tested
15	chr1	q21.2	149041933	149209289	-1	/	167356	polymorphism	copy number loss	Not tested
	chr1	q44	248738898	248785562	-1	OR2T10	46664	polymorphism	copy number loss	Not tested
	chr3	p26.3	2392443	2473198	-1	CNTN4	80755	no known pathogenicity	copy number loss	Not tested
	chr7	q31.31	117745002	117793507	-1	/	48505	no known pathogenicity	copy number loss	Not tested
	chr10	q11.22	46976157	47570497	0.58	PPYR1, ANXA8, GPRIN2, LOC643650, LOC728643, ANXA8L1, FAM25C, FAM25G, FAM25B, AGAP9, LOC642826, FAM35B2	594340	polymorphism	copy number gain	Not tested
	chr15	q14	34735949	34806953	-1	/	71004	polymorphism	copy number loss	Not tested
	chr15	q26.3	102338070	102365238	1	OR4F6/15	27168	polymorphism	copy number gain	Not tested
	chr17	p11.2	21715685	22205821	0.58	FAM27L, FLJ36000, MTRNR2L1	490136	polymorphism	copy number gain	Not tested
	chr18	p11.32	1919685	1980846	-1	/	61161	polymorphism	copy number loss	Not tested
16	chr1	p21.1	104107530	104211056	1	ACTG1P4, AMY2A, AMY2B, AMY1A, AMY1B, AMY1C	103526	polymorphism	copy number gain	Not tested
	chr6	p25.3	266079	378956	-1	DUSP22	112877	polymorphism	copy number loss	Not tested
	chr10	q26.3	135254039	135377532	1	CYP2E1, SYCE1	123493	polymorphism	copy number gain	Not tested
	chr11	q11	55377910	55450788	-4	OR4P4, OR4S2, OR4C6	72878	polymorphism	deletion	Not tested
	chr22	q13.1	39359112	39385485	-1	APOBEC3A, APOBEC3B	26373	polymorphism	copy number loss	Not tested
	chrX	p22.33	1728730	1762381	0.58	ASMT	33651	no known pathogenicity	copy number gain	Not tested
17	chr1	q21.3	152556449	152586281	-1	LCE3C	29832	polymorphism	copy number loss	Not tested
	chr3	q29	195419168	195444193	-1	MIR570	25025	polymorphism	copy number loss	Not tested
	chr6	q14.1	78979172	79023328	-1	/	44156	polymorphism	copy number loss	Not tested
	chr12	p11.21	31297494	31339371	-1	/	41877	polymorphism	copy number loss	Not tested
	chr16	q23.1	78527118	78609727	-1	WWOX	82609	no known pathogenicity	copy number loss	Not tested
	chr17	q12	34437475	34475514	-1	/	38039	polymorphism	copy number loss	Not tested
	chr17	q21.31	44171888	44345038	0.58	KIAA1267	173150	polymorphism	copy number gain	Not tested
	chr22	q11.23	24347959	24390254	0.58	GSTT1, GSTTP2	42295	polymorphism	copy number gain	Not tested
18	chr1	q31.3	196756231	196799302	-4	CFHR1, CFHR3	43071	polymorphism	deletion	Not tested
	chr1	q44	248738898	248785562	-1	OR2T34, OR2T10	46664	polymorphism	copy number loss	Not tested
	chr2	q32.1	186310406	186534158	-1	/	223752	polymorphism	copy number loss	Not tested
	chr5	p15.33	759169	820424	1	ZDHHC11	61255	polymorphism	copy number gain	Not tested
	chr22	q13.1	39359112	39385485	-1	APOBEC3A, APOBEC3B	26373	polymorphism	copy number loss	Not tested
	chrX	q26.3	134778328	134905273	0.58	CT45A1, CT45A2, CT45A3, CT45A4	126945	polymorphism	copy number gain	Not tested
19	chr 1	p21.1	104107530	104211056	0.58	ACTG1P4, AMY2A, AMY2B, AMY1A, AMY1B, AMY1C	103526	polymorphism	copy number gain	Not tested
	chr 3	p21.31	46804379	46848728	-1	\	44349	polymorphism	copy number loss	Not tested
	chr 6	q27	169936233	170431147	0.58	TCTE3, WDR27, C6orf120, PHF10, C6orf70, NCRNA00242, C6orf208	494914	variant of unknown significance	copy number gain	Paternal
	chr 11	p15.4	7817491	7826827	-1	ORP2	9336	polymorphism	copy number loss	Not tested
	chr 14	q11.2	21356984	21407595	-1	RNASE3, ECRP	50611	polymorphism	copy number loss	Not tested
	chr 14	q24.3	74001651	74022324	-1	HEATR4, ACOT1	20673	polymorphism	copy number loss	Not tested
	chr 22	q13.1	39359112	39385485	-4	APOBEC3A, ABOPEC3B	26373	polymorphism	deletion	Present in both parents
20	chr1	q21.3	152556449	152586281	-1	LCE3C	29832	polymorphism	copy number loss	Not tested
	chr1	q44	248727929	248808452	-1	OR2T34, OR2T10, OR2T11, OR2T35	80523	polymorphism	copy number loss	Not tested
	chr3	p26.3 - p26.2	2775003	2818997	0.58	CNTN4	43994	no known pathogenicity	copy number gain	Not tested
	chr4	q13.2	69392545	69462438	-2.43207	UGT2B17, UGT2B15	69893	polymorphism	deletion	Not tested
	chr6	q14.1	78979172	79023328	-1	/	44156	polymorphism	copy number loss	Not tested
	chr6	q27	168338753	168581212	0.58	MLLT4, HGC6.3, KIF25, FRMD1	242459	polymorphism	copy number gain	Not tested
	chr7	p22.3	2025544	2103308	-1	MAD1L1	77764	variant of unknown significance	copy number loss	Not tested
	chr7	p14.1	38296176	38393721	-1	TARP	97545	polymorphism	copy number loss	Not tested
	chr9	p23	11927681	12163289	-1	/	235608	polymorphism	copy number loss	Not tested
	chr12	p13.31	9637323	9662941	-2.21135	/	25618	polymorphism	deletion	Not tested
	chr16	q23.1	75624565	75710829	0.58	ADAT1, KARS, TERF2IP	86264	variant of unknown significance	copy number gain	Not tested
	chr22	q11.23	24347959	24390254	0.58	LOC391322, GSTT1, GSTTP2	42295	polymorphism	copy number gain	Not tested
21	chr1	p36.21	12846934	12912625	-1	PRAMEF1, PRAMEF11, LOC649330, HNRNPCL1	65691	polymorphism	copy number loss	Not tested
	chr1	q21.3	152556449	152586281	-1	LCE3C	29832	polymorphism	copy number loss	Not tested
	chr2	p22.3	34702930	34727088	-3.62528	\	24158	polymorphism	deletion	Not tested
	chr4	q13.2	69392545	69462438	-2.64431	UGT2B17, UGT2B15	69893	polymorphism	deletion	Not tested
	chr6	q14.1	78979172	79023328	-1	\	44156	polymorphism	copy number loss	Not tested
	chr7	p14.1	38304417	38352444	-1	TARP	48027	polymorphism	copy number loss	Not tested
	chr11	q11	55377910	55450788	-3.51472	OR4P4, OR4S2, OR4C6	72878	polymorphism	deletion	Not tested
	chr11	q12.1	56641835	56677328	0.58	\	35493	no known pathogenicity	copy number gain	Not tested
	chr16	p11.2 - p11.1	34452586	34763626	0.58	LOC283914, LOC146481, LOC100130700	311040	polymorphism	copy number gain	Not tested
	chr17	q21.31	44221743	44345038	-1	KIAA1267	123295	polymorphism	copy number loss	Not tested
	chr22	q11.23	24347959	24390254	0.58	LOC391322, GSTT1, GSTTP2	42295	polymorphism	copy number gain	Not tested
	chr22	q13.1	39359112	39385485	-1	APOBEC3A, APOBEC3B	26373	polymorphism	copy number loss	Not tested
