# Supplementary material for: Sequence variants identification at the KCNQ1OT1:TSS differentially Methylated region in isolated omphalocele cases
Source: BMC Med Genet. 2017 Oct 18;18:115. doi: 10.1186/s12881-017-0470-z (PMC5648441; doi:10.1186/s12881-017-0470-z)
Supplement: Supplementary file 2 — A and B: Array CGH results indicating copy number variants and their pathogenic significance. (ZIP 30 kb) [file 12881_2017_470_MOESM2_ESM.zip › Additional file 2AR3.xls]

## Sheet: Suppl. Table 2A
Variant number	Chr Name	Cytobands	Start (hg19)	Stop (hg19)	Case nr in gain	Case nr in loss
1	chr1	p36.22	9332851	9389984	8
2	chr1	p36.21	12846934	12912625		21
3	chr1	p31.1	72768855	72795480		14
4	chr1	p21.1	104107530	104211056	6,14,16,19
5	chr1	q21.1	145632334	145833054		7
6	chr1	q21.2	149041933	149209289		15
7	chr1	q21.3	152556449	152586281		8,10,11,13,17
8	chr1	q31.3	196756231	196799302		4,13,18
9	chr1	q44	248738898	248785562		14,15,18,20
10	chr2	p22.3	34702930	34727088		21
11	chr2	p21	44032336	44101586	12
12	chr2	q11.2	97764880	98021592		14
13	chr2	q13	110833640	111044815	10
14	chr2	q13	110862477	110980401		4
15	chr2	q32.1	186310406	186534158		18
16	chr3	p26.3	2392443	2473198		15
17	chr3	p26.3p26.2	2775003	2818997	20
18	chr3	p21.31	46804379	46848728		2
19	chr3	q29	195419168	195444193		1,19
20	chr4	q13.2	69392545	69462438		4,6,7,20,21
21	chr4	q31.23	150095219	150199420		1
22	chr5	p15.33	723194	777000	8,13
23	chr5	p15.33	759169	820424	18
24	chr5	q14.1	78317135	78508229	1
25	chr6	p25.3	266079	378956		10,16
26	chr6	p11.2	57540062	58055076	3
27	chr6	q11.1	61982931	62917272	3
28	chr6	q14.1	78979172	79023328		5
29	chr6	q27	168338753	168581212	20
30	chr6	q27	169936233	170431147	19
31	chr7	p22.3	2025544	2103308		20
32	chr7	p14.1	38296176	38352444		5,7,10,20,21
33	chr7	q31.31	117745002	117793507		15
34	chr7	q31.1	111056869	111194656		4
35	chr7	q34	142825843	142890668		7
36	chr7	q35	144288503	144320332		12
37	chr8	p23.3	2113991	2178340		14
38	chr8	p23.2	2320877	2575968	14
39	chr8	p23.2	2349876	2466586		11
40	chr8	q21.3	87175213	87300640	1
41	chr8	q24.21	130857383	131127823	7
42	chr9	p23	11927681	12163289		20
43	chr10	q11.22	46976157	47702587	2
44	chr10	q26.3	135254039	135377532	16
45	chr11	p15.4	7817491	7826827		7
46	chr11	q11	55377910	55450788		16
47	chr11	q12.1	56641835	56677328	21
48	chr12	p13.31	8003414	8118036	4
49	ch12	p13.31	9637323	9662941		17
50	chr12	p11.21	31297494	31339371		20
51	chr12	q14.2	64055929	64078229		1
52	chr14	q11.2	21356984	21407595		19
53	chr14	q24.3	74001651	74022324		19
54	chr15	q14	34735949	34806953		6,7,15
55	chr15	q15.3	43888927	43933733		6
56	chr15	q26.3	102338070	102365238	15
57	chr16	p11.2	33462958	33625989		14
58	chr16	p11.2	34493206	34702366	2,3
59	chr16	p11.2p11.1	34452586	34763626	21
60	chr16	q23.1	75624565	75710829	20
61	chr16	q23.1	78527118	78609727		17
62	chr17	p11.2	21715685	22205821	15
63	chr17	q12	34437475	34475514		17
64	chr17	q12	34437475	34475514	2
65	chr17	q21.31	44171888	44345038	12,17
66	chr17	q21.31	44221743	44345038		7,21
67	chr18	p11.32	1919685	1980846		15
68	chr19	p12	20591370	20701620		12
69	chr20	p12.1	14799098	14824431		4
70	chr22	q11.23	24347959	24390254	3,17,20,21
71	chr22	q11.23	25664618	25923221	5,11
72	chr22	q13.1	39359112	39385485		16,18,19,21
73	chr22	q13.2	42896699	42945064	1
74	chrX	p22.33	1728730	1762381	16
75	chrX	q26.3	134778328	134905273	18
